# Supplementary material for: Changes in propulsion technique and shoulder complex loading following low-intensity wheelchair practice in novices
Source: PLoS One. 2018 Nov 9;13(11):e0207291. doi: 10.1371/journal.pone.0207291 (PMC6226177; doi:10.1371/journal.pone.0207291)
Supplement: S1 Data — (XLSX) [file pone.0207291.s001.xlsx]

## Sheet: S1 Data
PP	Age	Weight	MeanGHPre	MeanGHPost	MeanGHCyclePre	MeanGHCyclePost	MeanMPPushPre	MeanMPPushPost	PeakMPPushPre	PeakMPPushPost	MeanMPcyclePre	MeanMPcyclePost	PushTimePre	PushTimePost	GHDisplPre	GHDisplPost	PeakGHFullNrPre	PeakGHFullNrPost	ContactAnglePre	ContactAnglePost	PeakForcePre	PeakForcePost	IJDisplPre	IJDisplPost	BrakingMomPre	BrakingMomPost	EMDisplPre	EMDisplPost	M5DisplPre	M5DisplPost	MeanGHDiff	MeanGHCycleDiff	MeanMPPushDiff	PeakMPPushDiff	MeanMPCycleDiff	MeanNMHUPushDiff	PeakNMHUPushDiff	EMDispDiff	FreqPRE	FreqPOST	MeanNetMomentGHPre	MeanNetMomentGHPost	MeanNetMomentElbowPre	MeanNetMomentElbowPost	PeakNetMomentGHPre	PeakNetMomentGHPost	PeakNetMomentElbowPre	PeakNetMomentElbowPost	GHDisplacementPushPre
2	21	68	392.562	323.304	268.5	205.852	52.601	42.5942	85.7399	88.9626	37.3902	29.9049	0.292	0.432	21.3003	91.4361	826.7	791.2	59.0139	92.2963	68.5153	81.8893	13.6731	52.2314	-0.788802	-0.253071	247.625	342.069	258.178	349.205	69.2579	62.648	10.0068	-3.2227	7.4853	-3.1723	-7.3378	83.8904	75	43	14.5529	13.5462	1.3383	4.5106	33.167	33.3338	6.4127	13.7505	21.3003
5	26	69	333.913	381.865	283.805	230.643	72.114	44.6515	269.456	95.6257	56.9412	25.3982	0.456	0.492	29.2968	24.9441	931.9	746.6	46.7352	76.3178	87.3103	84.2332	27.6224	21.8806	-2.27129	-3.36617	122.429	322.241	114.288	346.004	-47.9525	53.162	29.0755	173.83	31.543	1.4705	2.5486	178.736	89	49	8.8359	14.0125	4.9066	3.7755	31.2648	28.6266	19.0326	16.484	29.2968
7	25	84	370.05	759.547	224.88	255.436	62.1373	88.676	156.795	386.015	34.3169	28.2817	0.48	0.652	37.0088	63.9041	704.3	2353.9	71.1846	104.582	83.7023	140.263	38.6695	43.484	-0.474967	-0.16588	300.318	329.684	347.801	426.661	-389.497	-30.5557	-26.5387	-229.221	6.0352	11.4402	-1.133	-18.1176	50	21	13.4131	30.9647	5.642	-5.7982	26.903	72.1676	22.3219	23.4549	37.0088
8	27	90	680.771	448.569	435.116	293.133	67.6764	53.7585	273.849	110.134	40.5765	36.5274	0.608	0.348	49.1507	21.8945	1805	1068.7	68.8958	79.9765	160.216	101.862	40.6858	30.9858	-1.25803	-0.387751	293.879	248.747	392.897	285.204	232.202	141.983	13.9179	163.715	4.0491	2.5589	14.0886	-144.151	41	59	24.941	16.5061	7.3835	4.8246	57.6417	37.3687	27.0355	12.9469	49.1507
12	22	76	476.062	357.992	250.413	192.632	52.2918	120.919	131.997	253.951	29.4304	54.8795	0.432	0.704	40.3396	144.778	889.3	667.1	73.171	121.011	64.139	82.2338	18.5031	142.776	-0.252983	-0.118937	297.012	389.693	374.773	429.125	118.069	57.7807	-68.6268	-121.953	-25.4491	4.4965	-2.5442	14.92	51	27	14.0476	16.819	3.3309	-1.1656	25.2318	31.2833	14.1161	16.6603	40.3396
13	23	74	544.204	533.242	330.12	245.616	57.9961	64.5668	138.243	107.639	38.6135	26.9103	0.596	0.456	46.1182	27.0676	1057.7	1069.7	87.5024	94.5172	67.7613	70.0417	29.8693	22.4976	-0.421651	-0.0532689	376.286	379.049	420.394	350.702	10.9621	84.5038	-6.5707	30.604	11.7032	-0.848	1.4216	-41.345	48	35	18.8564	16.3941	0.2192	1.0672	38.4689	33.5396	15.5536	14.132	46.1182
18	20	88	335.375	461.649	211.7	232.612	63.2448	56.5075	128.809	107.664	34.8417	27.4341	0.364	0.548	14.5029	26.2465	573.1	920.6	61.5923	104.854	73.5526	82.8308	27.1194	18.396	-0.698209	-0.377507	312.006	370.784	287.011	419.924	-126.274	-20.9128	6.7373	21.1449	7.4076	6.4414	1.1882	83.7733	58	36	13.3829	18.4087	5.2644	-1.177	23.6674	37.5168	16.1682	14.9824	14.5029
[truncated: 9 more columns]

## Sheet: Muscle data
	Peak rel force										Mean Rel force										Mean power/push										Mean power recovery
	Supraspinatus	Serratus anterior	Brachialis	Infraspinatus	Subscapularis	Pectoralis major	Deltoideus (scap. part)	Biceps	Triceps	Trapezius	Supraspinatus	Serratus anterior	Brachialis	Infraspinatus	Subscapularis	Pectoralis major	Deltoideus (scap. part)	Biceps	Triceps	Trapezius	Supraspinatus	Serratus anterior	Brachialis	Infraspinatus	Subscapularis	Pectoralis major	Deltoideus (scap. part)	Biceps	Triceps	Trapezius	Supraspinatus	Serratus anterior	Brachialis	Infraspinatus	Subscapularis	Pectoralis major	Deltoideus (scap. part)	Biceps	Triceps	Trapezius
Pre-test	38.2966	13.1204	9.7952	12.3982	24.4778	33.3825	7.95238	36.1346	67.4699	15.4198	18.6168	8.04443	1.90181	4.97884	7.03842	11.3245	2.25844	13.0142	24.1418	5.51534	2.70544	3.42391	-0.695685	1.19171	-0.551375	4.58568	-2.16967	7.13685	-9.75148	0.0627321	-0.172539	-2.76722	-2.94365	-0.303694	-0.0494451	-0.0142434	1.86251	0.00729533	0.818201	1.2039
Post-test	41.3263	16.4887	12.4453	23.9633	19.9646	30.2515	5.56713	44.1909	52.3327	13.9527	17.0518	9.14577	3.22141	9.29883	8.71609	12.3465	1.4182	14.8946	18.5811	4.79799	4.32911	1.62172	-0.615658	0.735602	2.93249	4.38379	-2.26324	4.24076	-6.91097	0.218733	-0.403631	-2.38202	-1.81309	-0.0355766	-0.0404783	-0.0415486	0.734148	-0.00669975	0.405324	0.431082
